# Supplementary material for: Entomological surveillance with viral tracking demonstrates a migrated viral strain caused dengue epidemic in July, 2017 in Sri Lanka
Source: PLoS One. 2020 May 6;15(5):e0231408. doi: 10.1371/journal.pone.0231408 (PMC7202666; doi:10.1371/journal.pone.0231408)
Supplement: S3 File — (XLSX) [file pone.0231408.s007.xlsx]

## Sheet: Sheet1
Accession Number	Sequence ID*
MT256401	SL1|LKA|D2CosmoIb_13|2017
MT256402	SL2|LKA|D2CosmoIb_13|2017
MT252643	02204|Singapore|D2CosmoIb|2016
MT252644	17647|Singapore|D2CosmoI|2016
MT252645	26254|SGP|SimeiSt1|D2CosmoI|2016
MT252646	29285|Singapore|D2CosmoIc|2016		*Sequence Id contain Country|Serotype&Genotype|IsolatedYear
MT252647	40106|Singapore|D2AsianI|2016
MT252648	43733|Singapore|D2CosmoI|2016
MT252649	43089|Singapore|D2CosmoIc|2016
MT252650	51919|Singapore|D2CosmoI|2016
MT252651	23127|Singapore|D2CosmoIb|2017
MT252652	25358|Singapore|D2CosmoIb|2017
MT252653	25876|Singapore|D2CosmoIb|2017
MT252654	26420|Singapore|D2CosmoIb|2017
MT252655	34547|Singapore|D2CosmoIb|2017
MT252656	34992|Singapore|D2Cosmo|2016
MT252657	32479|Singapore|D2CosmoIb|2017
MT252658	24812|Singapore|D2CosmoIb|2017
MT252659	26393|Singapore|D2CosmoIb|2017
KP064520	China|D2CosmoI|/2014
KF052655	Indonesia|D2CosmoI|2012
JF327392	Singapore|D2CosmoI|2009
KJ806773	Malaysia|D2CosmoI|2005
GQ357770	Singapore|D2CosmoI|2003
GQ357797	Singapore|D2CosmoI|2004
DQ518635	Malaysia|D2CosmoI|2003
AY858036	Indonesia|D2CosmoI|2004
KF479405	Singapore|D2CosmoI|2013
KU517845	Papua_New_Guinea|D2CosmoI|2013
KU517846	Indonesia|D2CosmoI|2014
KJ806796	Malaysia|D2CosmoIa|2013
KY921904	Singapore|D2CosmoIa|2014
KR779785	Singapore|D2CosmoIa|2013
KU666946	Malaysia|D2CosmoI|2014
KT175133	Singapore|D2CosmoI|2014
JF968007	Indonesia|D2CosmoI|2010
KT175123	Indonesia|D2CosmoI|2014
KP191524	China|D2CosmoI|2014
AB180478	Indonesia|D2CosmoI|2004
AY858035	Indonesia|D2CosmoI|2004
KF052652	Indonesia|D2CosmoI|2012
KT175113	Taiwan|D2CosmoI|2013
JN009091	China|D2CosmoI|2010
KF052657	Indonesia|D2CosmoI|2012
KX380807	Singapore|D2CosmoI|2012
KP064521	China|D2CosmoI|2014
KU509307	Tanzania|D2CosmoI|2014
JX093609	VietNam|D2CosmoI|2011
GQ357790	Singapore|D2CosmoI|2007
JF967960	Malaysia|D2CosmoI|2008
KU570122	China|D2CosmoI|2007
KF052651	Indonesia|D2CosmoI|2012
JN851128	Singapore|D2CosmoI|2006
JN568241	Papua_New_Guinea|D2CosmoI|2009
JN568251	Australia|D2CosmoI|2006
JF968023	Indonesia|D2CosmoI|2010
KT012519	Indonesia|D2CosmoI|2014
JF967980	Indonesia|D2CosmoI|2009
JN568254	East_Timor|D2CosmoI|2000
AF469175	China|D2CosmoI|2002
DQ518634	Indonesia|D2CosmoI|2004
DQ341200	BOR|D2Cosmo|1988
JQ650020	French_Polynesia|D2Cosmo|1996
JQ650028	New_Caledonia|D2Cosmo|1996
KM216692	Indonesia|D2Cosmo|2010
KU666945	Malaysia||D2Cosmo|2014
KJ806780	Malaysia|D2Cosmo|2013
KT012513	Indonesia|D2Cosmo|2008
FM986655	Malaysia|D2Cosmo|1997
JF968004	Philippines|D2Cosmo|2010
KU509269	Philippines|D2Cosmo|2009
JN568263	Philippines|D2Cosmo|2003
DQ472143	Taiwan|D2Cosmo|2007
AB111451	Philippines|D2Cosmo|2000
JF957000	China|D2Cosmo|2010
KJ806814	Malaysia|D2Cosmo|2014
KY782126	French_Polynesia|D2Cosmo|2017
KM279394	Fiji|D2Cosmo|2014
KT175139	Tuvalu|D2Cosmo|2014
JN568248	Australia|D2Cosmo|2003
L10051	Somalia|D2Cosmo|1984
KC848582	Somalia|D2Cosmo|2011
AM746226	Saudi_Arabia|D2Cosmo|1994
EU005258	Ghana|D2Cosmo|2005
KY627762	Burkina_Faso|D2Cosmo|2016
AF231715	Malaysia|D2CosmoIndian|1969
FJ538922	India|D2CosmoIndian|1983
AF410375	Uganda||D2CosmoIndian|1993
AF410372	Sri_Lanka|D2CosmoIndian|1994
KY427084	India|D2CosmoIndian|2010
LC121816	|D2CosmoIndian|
AM746224	Saudi_Arabia||D2CosmoIndian|1994
AF410370	Australia|D2CosmoIndian|1992
FJ807633	India|D2CosmoIndian|2005
KJ806777	Malaysia|D2Cosmo|2013
KJ806787	Malaysia|D2Cosmo|2013
DQ917244	Cote_divoire|D2Sylvatic|1983
DQ917247	Burkina_Faso|D2Sylvatic|1980
AF231719	Guinea|D2Sylvatic|1981
KP406804	South_Korea|D2American
KF752595	Argentina|D2American|2012
AY158328	Venezuela|D2American|1987
L10053	Trinidad_Tobago|D2American|1953
L10046	PRO|D2American|1969
KT175138	Myanmar|D2AsianI|2014
KJ470745	China|D2AsianI|2013
KJ470762	Myanmar|D2AsianI|2013
KT175115	Taiwan|D2AsianI|2014
KY038918	China|D2AsianI|2013
KF060920	China|D2AsianI|2012
KJ470759	Myanmar|D2AsianI|2013
KP706451	VietNam|D2AsianI|2010
KT232205	China|D2AsianI|2014
KT175128	VietNam|D2AsianI|2012
JF968026	Myanmar|D2AsianI|2010
GQ357789	Singapore|D2AsianI|2008
LC147057	Laos|D2AsianI|2013
JN568249	Australia|D2AsianI|2003
KR051900	Myanmar|D2AsianI|2013
JF968021	Laos|D2AsianI|2010
KP769809	VietNam|D2AsianI|2012
AB111452	Sri_Lanka|D2AsianI|2000
KF921930	Cambodia||D2AsianI|2002
DQ518645	Taiwan|D2AsianI|1998
KY038909	China|D2AsianI|2014
KX224266	Singapore|D2AsianI|2014
DQ518651	Myanmar|D2AsianI|2002
X15434	Malaysia|D2AsianI|1987
GU289914	Thailand|D2AsianI|1974
M84727	16681|D2AsianI|Unknown
KC812278	Taiwan|D2AsianII|1987
L10045	Philippines|D2AsianII|1983
AF410358	VietNam|D2AsianII|1997
M29095	NGC|D2AsianII|1944
AF204178	China|D2AsianII|1987
M24451	Sri_Lanka|D2AsianII|1989
JN030333	Singapore|D2CosmoIndian|2010
KF364498	India|D2CosmoIndian|2011
KX380828	Singapore|D2CosmoIndian|2013
KT175140	Saudi_Arabia|D2CosmoIndian|2013
KU509271	India|D2CosmoIndian|2006
KM217158	Pakistan|D2CosmoIndian|2013
KF041227	Pakistan|D2CosmoIndian|2009
FJ606703	Bhutan|D2CosmoIndian|2004
KJ806786	Malaysia|D2CosmoIndian|2013
JN036378	Bangladesh|D2CosmoIndian|2007
